# Supplementary material for: Lipopeptides from Bacillus Probiotics Can Target Transmembrane Receptors NOX4, EGFR, PDGFR, and OCTN2 Involved in Oxidative Stress and Oncogenesis
Source: BioTech (Basel). 2026 Jan 6;15(1):4. doi: 10.3390/biotech15010004 (PMC12821567; doi:10.3390/biotech15010004)
Supplement: Supplementary file 1 [file biotech-15-00004-s001.zip]

Archive with 1 entries (1 files):
- biotech-3948141-supplementary.pdf
